# Supplementary material for: First-in-Class Isonipecotamide-Based Thrombin and Cholinesterase Dual Inhibitors with Potential for Alzheimer Disease
Source: Molecules. 2021 Aug 27;26(17):5208. doi: 10.3390/molecules26175208 (PMC8434007; doi:10.3390/molecules26175208)
Supplement: Supplementary file 1 [file molecules-26-05208-s001.zip]

Archive with 1 entries (1 files):
- molecules-1344480-supplementary.PDF
